# Supplementary material for: Simulation of Ultrasound RF Signals Backscattered from a 3D Model of Pulsating Artery Surrounded by Tissue
Source: Diagnostics (Basel). 2022 Jan 18;12(2):232. doi: 10.3390/diagnostics12020232 (PMC8871234; doi:10.3390/diagnostics12020232)
Supplement: Supplementary file 1 [file diagnostics-12-00232-s001.zip]

Archive with 1 entries (1 files):
- diagnostics-1478704-supplementary.mp4
